# Supplementary material for: Single-cell RNA sequencing reveals that targeting HSP90 suppresses PDAC progression by restraining mitochondrial bioenergetics
Source: Oncogenesis. 2021 Mar 3;10(3):22. doi: 10.1038/s41389-021-00311-4 (PMC7930118; doi:10.1038/s41389-021-00311-4)
Supplement: Supplementary file 2 — Supplementary Table 1 [file 41389_2021_311_MOESM2_ESM.xlsx]

## Sheet: Sheet1
Cell Type	M Symbol	M EntrezGene ID	H Symbol	H EntrezGene ID	Approved name
PDAC1	Csf2	12981	CSF2	1437	colony stimulating factor 2
PDAC1	Spp1	20750	SPP1	6696	secreted phosphoprotein 1
PDAC1	Cd44	12505	CD44	960	CD44 molecule (Indian blood group)
PDAC1	Sox4	20677	SOX4	6659	SRY-box transcription factor 4
PDAC1	Kcnn4	16534	KCNN4	3783	potassium calcium-activated channel subfamily N member 4
PDAC1	Lif	16878	LIF	3976	LIF interleukin 6 family cytokine
PDAC1	Vcam1	22329	VCAM1	7412	vascular cell adhesion molecule 1
PDAC1	Mast4	328329	MAST4	375449	microtubule associated serine/threonine kinase family member 4
PDAC1	Igf1r	16001	IGF1R	3480	insulin like growth factor 1 receptor
PDAC1	Rhob	11852	RHOB	388	ras homolog family member B
PDAC1	Nfkb1	18033	NFKB1	4790	nuclear factor kappa B subunit 1
PDAC2	Hspa1b	3304	HSPA1A	3303	heat shock protein family A (Hsp70) member 1A
PDAC2	Adm	11535	ADM	133	adrenomedullin
PDAC2	Dnajb1	81489	DNAJB1	3337	DnaJ heat shock protein family (Hsp40) member B1
PDAC2	Mt2	17750	MT2A	4502	metallothionein 2A
PDAC2	Neat1	66961	NEAT1	283131	nuclear paraspeckle assembly transcript 1
PDAC2	Cited2	17684	CITED2	10370	Cbp/p300 interacting transactivator with carboxy-terminal domain 2
PDAC2	Id2	15902	ID2	3398	inhibitor of DNA binding 2
PDAC2	Pdk1	228026	PDK1	5163	pyruvate dehydrogenase kinase 1
PDAC2	Myc	17869	MYC	4609	MYC proto-oncogene, bHLH transcription factor
PDAC2	Cx3cr1	13051	CX3CR1	1524	C-X3-C motif chemokine receptor 1
PDAC2	Bdnf	12064	BDNF	627	brain derived neurotrophic factor
PDAC3	Malat1	72289	MALAT1	378938	metastasis associated lung adenocarcinoma transcript 1
PDAC3	Ero1l	50527	ERO1A	30001	endoplasmic reticulum oxidoreductase 1 alpha
PDAC3	Igfbp3	16009	IGFBP3	3486	insulin like growth factor binding protein 3
PDAC3	Pbx1	18514	PBX1	5087	PBX homeobox 1
PDAC3	Igf2bp2	319765	IGF2BP2	10644	insulin like growth factor 2 mRNA binding protein 2
PDAC3	Npepps	19155	NPEPPS	9520	aminopeptidase puromycin sensitive
PDAC3	Plod2	26432	PLOD2	5352	procollagen-lysine,2-oxoglutarate 5-dioxygenase 2
PDAC3	Ogt	108155	OGT	8473	O-linked N-acetylglucosamine (GlcNAc) transferase
PDAC3	Foxp1	108655	FOXP1	27086	forkhead box P1
PDAC3	Tet2	214133	TET2	54790	tet methylcytosine dioxygenase 2
PDAC3	Erbb2ip	59079	ERBIN	55914	erbb2 interacting protein
PDAC4	Krt8	16691	KRT8	3856	keratin 8
PDAC4	Crip1	12925	CRIP1	1396	cysteine rich protein 1
PDAC4	S100a6	20200	S100A6	6277	S100 calcium binding protein A6
PDAC4	Tff1	21784	TFF1	7031	trefoil factor 1
PDAC4	Krt19	16669	KRT19	3880	keratin 19
PDAC4	Lgals4	16855	LGALS4	3960	galectin 4
PDAC4	Dsp	109620	DSP	1832	desmoplakin
PDAC4	Spint2	20733	SPINT2	10653	serine peptidase inhibitor, Kunitz type 2
PDAC4	Gsta4	2941	GSTA4	2941	glutathione S-transferase alpha 4
PDAC4	Krt18	16668	KRT18	3875	keratin 18
PDAC4	Mmp15	17388	MMP15	4324	matrix metallopeptidase 15
